# Supplementary material for: Paracellular Filtration Secretion Driven by Mechanical Force Contributes to Small Intestinal Fluid Dynamics
Source: Med Sci (Basel). 2021 Feb 9;9(1):9. doi: 10.3390/medsci9010009 (PMC7931054; doi:10.3390/medsci9010009)
Supplement: Supplementary file 1 [file medsci-09-00009-s001.zip]

Archive with 1 entries (1 files):
- 121415Experiment3yt.mov
